# Supplementary material for: Amino Acids Supplementation for the Milk and Milk Protein Production of Dairy Cows
Source: Animals (Basel). 2021 Jul 16;11(7):2118. doi: 10.3390/ani11072118 (PMC8300144; doi:10.3390/ani11072118)
Supplement: Supplementary file 1 [file animals-11-02118-s001.zip]

Archive with 1 entries (1 files):
- animals-1295994-supplementary.pdf
